# Supplementary material for: Fol‐milR1, a pathogenicity factor of Fusarium oxysporum, confers tomato wilt disease resistance by impairing host immune responses
Source: New Phytol. 2021 May 30;232(2):705–18. doi: 10.1111/nph.17436 (PMC8518127; doi:10.1111/nph.17436)
Supplement: Supplementary file 2 — Table S1 Primers used in this study. [file NPH-232-705-s003.xlsx]

## Sheet: Title
Fol-milR1, a pathogenicity factor of Fusarium oxysporum, confers tomato wilt disease resistance by impairing host immune responses. Hui-Min Ji, Hui-Ying Mao, Si-Jian Li, Tao Feng, Zhao-Yang Zhang, Lu Cheng, Shu-Jie Luo, Katherine A. Borkovich and Shou-Qiang Ouyang. 14 April, 2021.
Supporting Information Table S1. Primers used in this study.

## Sheet: Table S1
Application	Primer Name	Sequence (5’ – 3’)
Northern blot	Fol-miR1	TCATACCACGCTTGATTCATCCA
	Fol-miR3	CCCGAGTCTAGCCAGACATTCCC
	Fol-miR4	TCAGGTGTCACATGGAAGGCAA
	Sly-miR482e-3p	TGATGGCGTTGAAAGGGATG
	Sly-miR166g	TAGATCATGCTGGCAGCTTCA
	Sly-U6	GGGGCCATGCTAATCTTCTCTG
qRT-PCR	Fol-miR1_RT	GTCGTATCCAGTGCAGGGTCCGAGGTATTCGCACTGGATACGACTCATAC
	Fol-miR1_F	GCGGCGGTGGATGAATCAAGCGTG
	Universal_R	GTGCAGGGTCCGAGGT
	Sly_18S rRNA_F	TGACGGAGAATTAGGGTTCG
	Sly_18S rRNA_R	CCTCCAATGGATCCTCGTTA
	RT_ Solyc06g007430 _F	CCATCTGATACAGCAAGAGC
	RT_ Solyc06g007430 _R	AAGGGGATTCAGTGGAATCC
	Solyc06g007430_CO_F	ACTGATGGAGCGGTATGAAG
	Solyc06g007430_CO_R	TTGATGGCAACACTCTGTCC
	Nt_actin_F	AAGGGATGCGAGGATGGA
	Nt_actin_R	CAAGGAAATCACCGCTTTGG
	Sly_Ago1_V_F	CTAACAATAGAACATCACCC
	Sly_Ago1_V_R	GAAGGAAATCAGCAATTCCT
	Sly_Ago2a_V_F	GATCCAGTTGTTCACTGTTC
	Sly_Ago2a_V_R	GACCGGCAGTGGCTCAATGA
	Sly_Ago3_V_F	CTTTCCAGGCCGAAGTGGAA
	Sly_Ago3_V_R	GACACCATAGGGATTGCAGG
	Sly_Ago4a_Fq	CTCGAGGAGAAAGTTTCCAG
	Sly_Ago4a_Rq	TTAACTACCACCGTCTTCTC
	Sly_Ago6_Fq	CACAAGAATGTCAGCGACTC
	Sly_Ago6_Rq	GCACTTAACTAACCGAAGGC
	Sly_Ago7_V_F	TCAACAGAAAAACATTGAGT
	Sly_Ago7_V_R	TAGTTCTCTCATGATTCCTT
	Sly_Ago10a_V_F	AAGATGCTTGTTCTTGAAAT
	Sly_Ago10a_V_R	CATGTTCAAGGTCAAGCCAC
	Sly_18S-rRNA-F	TGACGGAGAATTAGGGTTCG
	Sly_18S-rRNA-R	CCTCCAATGGATCCTCGTTA
	IGS1049	TGCGATTTGGACGAGATATGTG
	IGS1050	ATTTGCCTACCCTGTACCTACC
Clone	Fol-miR1_CE_F1	AAAAGCAGGCTCAGGGGATATC
	Fol-miR1_CE_R1	AAGCTGGGTGCAGGGCGATATC
	Fol-miR1 (KO)-1F:	CAGGAAACAGCTATGAC
	Fol-miR1 (KO)-2R:	TGTCGAGAAGTTTCTGATCG
	Fol-miR1 (KO)-3F:	TTATGCGGCCATTGTCCGTC
	Fol-miR1 (KO)-4R:	TCTTGATGGTCTCGATGAGG
	Fol-miR1 (KO)-5F:	CTGATGGCTGGGCTTACAAAC
	Fol-miR1 (KO)-HY/R:	TGAACTTGTGGCCGTTTACGTC
	Fol-miR1 (KO)-8R:	TTGTAAGGGCAGCTATGCAC
	Fol-miR1 (SM)-1F	TTTCGTAGGAACCCAATCTTCAAATCACAGCGGCTTGGAGCATCCGAG
	Fol-miR1 (SM)-2R	TCACGCCACGAGTGATTCGCCCA
	Fol-miR1 (SM)-3F	GGGCGAATCACTCGTGGCGTGATGTAAAGGTTGATTGAAGCTTT
	Fol-miR1 (SM)-4R	TTTAGGCACCACCCCGGTGAACAGCTCCTCGCCCTTGCTCACTTAGGCTTCGCAGTTTCAACCT
	SlyFRG4_V_F	CGCGAATTCATGGCCAATAAAGGAAGCAT
	SlyFRG4_V_R	CCGGGTACCCTTGTTAAAGAGCTCACCTC
	SlyFRG4_41_F	ATATATGGTCTCGTTTGGTAGTAGACGA
	SlyFRG4_41_R	ATTATTGGTCTCGAAACGGTCTTAGGCC
	Sly_Ago1_V_F	GGGGACAAGTTTGTACAAAAAAGCAGGCTATCTGATATAGTAGTAGTTGTCTTC
	Sly_Ago1_V_R	GGGGACCACTTTGTACAAGAAAGCTGGGTAAATCATAACCAAATCAACAGTCAG
	Sly_Ago2a_V_F	GGGGACAAGTTTGTACAAAAAAGCAGGCTTTATGCATTATGATGTGGATATTC
	Sly_Ago2a_V_R	GGGGACCACTTTGTACAAGAAAGCTGGGTTCAAATATTCTTTCAACTTGCAAAG
	Sly_Ago3_V_F	GGGGACAAGTTTGTACAAAAAAGCAGGCTATGGACCGTGGAAACAACAACGGAC
	Sly_Ago3_V_R	GGGGACCACTTTGTACAAGAAAGCTGGGTATCCGATGGCCTGGGCTGGTTAG
	Sly_Ago4a_V_F	GGGGACAAGTTTGTACAAAAAAGCAGGCTTGCTCAAGAATTTGAGGGTGAAGAC
	Sly_Ago4a_V_R	GGGGACCACTTTGTACAAGAAAGCTGGGTACAAGGATTTTGTGTATCTTTGC
	Sly_Ago4c_V_F	GGGGACAAGTTTGTACAAAAAAGCAGGCTATTCTTGTGGTGTCACGATCAATAG
	Sly_Ago4c_V_R	GGGGACCACTTTGTACAAGAAAGCTGGGTGAGCCCTTCTATGATGTCGAGACTC
	Sly_Ago5_V_F	GGGGACAAGTTTGTACAAAAAAGCAGGCTCTATCACTCTTTCATTATACTG
	Sly_Ago5_V_R	GGGGACCACTTTGTACAAGAAAGCTGGGTGTAACTCGGTGATCCGCCACTGGAG
	Sly_Ago6_V_F	GGGGACAAGTTTGTACAAAAAAGCAGGCTGCTGTGTTCACATGATGTATCATAG
	Sly_Ago6_V_R	GGGGACCACTTTGTACAAGAAAGCTGGGTGATAGAAACTTTTAGGTGGTTTGC
	Sly_Ago7_V_F	GGGGACAAGTTTGTACAAAAAAGCAGGCTCACTATATTGCTTTTGGTTTTCATC
	Sly_Ago7_V_R	GGGGACCACTTTGTACAAGAAAGCTGGGTTGTGGTGGTTGCAGCAGCCCTGAC
	Sly_Ago10a_V_F	GGGGACAAGTTTGTACAAAAAAGCAGGCTGAACTATATTGGACTGTGCCATC
	Sly_Ago10a_V_R	GGGGACCACTTTGTACAAGAAAGCTGGGTCTCTCCTTCTACCTCTATTTCTTG
Verification	35S_F	GGGTCCAGTCCTAAATATCC
	Fol-miR1_R1	GATTCATCCATCGCTATGCG
	pTX41_R	GCAGGCATGCAAGCTTATTGG
	M13_R	AGCGGATAACAATTTCACACAGGA
	TRV2_F	TTCACTGGGAGATGATACGC
	TRV2_R	TAATGTCTTCGGGACATGCC
	zCas9_41_F	ATGATGACAAGATGGCTCCG
	zCas9_41_R	GTCCATCTTCTCCAGAATCG
	M13_F	GTAAAACGACGGCCAG
	M13_R1	CAGGAAACAGCTATGAC
	5’ RACE-OUTER	CCAAATGCACGTTGCATGAACA
	SlyFRG4_Seq_F1	AAAAGCAGGCTCAGGGGATATC
	SlyFRG4_Seq_R2	AAGCTGGGTGCAGGGCGATATC
