# Supplementary material for: Fol‐milR1, a pathogenicity factor of Fusarium oxysporum, confers tomato wilt disease resistance by impairing host immune responses
Source: New Phytol. 2021 May 30;232(2):705–18. doi: 10.1111/nph.17436 (PMC8518127; doi:10.1111/nph.17436)
Supplement: Supplementary file 3 — Table S2 Summary of reads after RNA‐sequencing of the four libraries. [file NPH-232-705-s001.xlsx]

## Sheet: Title
Fol-milR1, a pathogenicity factor of Fusarium oxysporum, confers tomato wilt disease resistance by impairing host immune responses. Hui-Min Ji, Hui-Ying Mao, Si-Jian Li, Tao Feng, Zhao-Yang Zhang, Lu Cheng, Shu-Jie Luo, Katherine A. Borkovich and Shou-Qiang Ouyang. 14 April, 2021.
Supporting Information Table S2. Summary of reads after RNA-sequencing of the four libraries.

## Sheet: Table S2
Reads type	MM_H2O		MM_Fol		Mot_H2O		Mot_Fol
Total_reads	34691485		35127763		37289128		35500118
High_quality	34552611	1	34989385	1	37198974	1	35414040	1
3'Adapter_null	498713	0.0144	1114405	0.0318	511369	0.0137	612781	0.0173
Insert_null	22179	0.0006	11110	0.0003	8709	0.0002	10585	0.0003
5'Adapter_contaminants	25416	0.0007	12961	0.0004	12883	0.0003	12755	0.0004
Smaller_than_18nt	866047	0.0251	511265	0.0146	690918	0.0186	516985	0.0146
PolyA	559	0	408	0	485	0	437	0
Clean_reads	33139697	0.9591	33339236	0.9528	35974610	0.9671	34260497	0.9674
