# Supplementary material for: Fol‐milR1, a pathogenicity factor of Fusarium oxysporum, confers tomato wilt disease resistance by impairing host immune responses
Source: New Phytol. 2021 May 30;232(2):705–18. doi: 10.1111/nph.17436 (PMC8518127; doi:10.1111/nph.17436)
Supplement: Supplementary file 4 — Table S3 Predicted targets of Fol‐milR1 in the tomato genome. [file NPH-232-705-s004.xlsx]

## Sheet: Title
Fol-milR1, a pathogenicity factor of Fusarium oxysporum, confers tomato wilt disease resistance by impairing host immune responses. Hui-Min Ji, Hui-Ying Mao, Si-Jian Li, Tao Feng, Zhao-Yang Zhang, Lu Cheng, Shu-Jie Luo, Katherine A. Borkovich and Shou-Qiang Ouyang. 14 April, 2021.
Supporting Information Table S3. Predicted targets of Fol-milR1 in the tomato genome.

## Sheet: Table S3
Target	Alignment	Target Description
Solyc06g011610.1.1	miRNA 23 AGUAUGGUGCGAACUAAGUAGGU 1 :. :::::::::::. :::::.. Target 707 UUCUACCACGCUUGGAUCAUCUG 729	Contains Interpro domain(s) IPR004853 Protein of unknown function DUF250
Solyc06g007430.1.1	miRNA 23 AGUAUGGUGCGAACUAAGUAGGU 1 :.::.:.: :.::::::.::::: Target 933 UUAUGCUAAGUUUGAUUUAUCCA 955	CBL-interacting protein kinase 11 (AHRD V1 **** C4P7W0_VITVI); contains Interpro domain(s) IPR002290 Serine/threonine protein kinase
Solyc09g098420.1.1	miRNA 23 AGUAUGGUGCGAACUAAGUAGGU 1 :.::. ::.::::::::..:::: Target 1911 UUAUGGCAUGCUUGAUUUGUCCA 933	Receptor like kinase, RLK
Solyc07g065090.1.1	miRNA 23 AGUAUGGUGCGAACUAAGUAGGU 1 :. : ::::::::::::. :::: Target 639 UUUUUCCACGCUUGAUUUCUCCA 661	Polygalacturonase inhibitor protein (AHRD V1 ***- Q40160_SOLLC); contains Interpro domain(s) IPR013210 Leucine-rich repeat, N-terminal
