# Supplementary material for: Fol‐milR1, a pathogenicity factor of Fusarium oxysporum, confers tomato wilt disease resistance by impairing host immune responses
Source: New Phytol. 2021 May 30;232(2):705–18. doi: 10.1111/nph.17436 (PMC8518127; doi:10.1111/nph.17436)
Supplement: Supplementary file 5 — Table S4 Statistic of tomato wilt disease of virus‐induced gene silenced (VIGS)‐SlyAGOs. [file NPH-232-705-s002.xlsx]

## Sheet: Title
Fol-milR1, a pathogenicity factor of Fusarium oxysporum, confers tomato wilt disease resistance by impairing host immune responses. Hui-Min Ji, Hui-Ying Mao, Si-Jian Li, Tao Feng, Zhao-Yang Zhang, Lu Cheng, Shu-Jie Luo, Katherine A. Borkovich and Shou-Qiang Ouyang. 14 April, 2021.
Supporting Information Table S4. Statistic of tomato wilt disease of VIGS-SlyAGOs.

## Sheet: Table S4
Gene	Resistant	Susceptible	Total	Rate of relative resistant
SlyAGO1	10	4	14	0.714
SlyAGO2a	11	6	17	0.647
SlyAGO3	2	4	6	0.333
SlyAGO4a	28	2	30	0.933
SlyAGO4c	2	4	6	0.333
SlyAGO5	2	6	8	0.25
SlyAGO6	24	10	34	0.706
SlyAGO7	15	17	32	0.469
SlyAGO10a	4	4	8	0.5
