# Supplementary material for: Fol‐milR1, a pathogenicity factor of Fusarium oxysporum, confers tomato wilt disease resistance by impairing host immune responses
Source: New Phytol. 2021 May 30;232(2):705–18. doi: 10.1111/nph.17436 (PMC8518127; doi:10.1111/nph.17436)
Supplement: Supplementary file 6 — Table S5 Detection of all small RNAs from SlyAGO4a‐IP samples using sRNA‐sequencing. Please note: Wiley Blackwell are not responsible for the content or functionality of any Supporting Information supplied by the authors. Any queries (other than missing material) should be directed to the New Phytologist Central Office. [file NPH-232-705-s005.xlsx]

## Sheet: Title
Fol-milR1, a pathogenicity factor of Fusarium oxysporum, confers tomato wilt disease resistance by impairing host immune responses. Hui-Min Ji, Hui-Ying Mao, Si-Jian Li, Tao Feng, Zhao-Yang Zhang, Lu Cheng, Shu-Jie Luo, Katherine A. Borkovich and Shou-Qiang Ouyang. 14 April, 2021.
Supporting Information Table S5. Detection of all small RNAs from SlyAGO4a-IP sample using sRNA-sequencing.

## Sheet: Table S5
ID	MM_Fol_count	Mot_Fol_count	MM_Fol_TPM	Mot_Fol_TPM	MM_Fol_mean	Mot_Fol_mean	log2(fc)	PValue	FDR	Length	Sequence	Total
bantam-y	107	711	324.546	2377	324.546	2377	2.87265	2.35e-217	3.19e-215	22	TGAGATCATTGTGAAAGCTACT	818
miR-10005-y	0	6	0.01	20.0591	0.01	20.0591	10.97	0.00782344	0.0295118	18	GAGATCCTGAACACCATT	6
miR-101-y	1891	786	5735.67	2627.74	5735.67	2627.74	-1.12614	0.00138279	0.006344	22	TACAGTACTGTGATAACTGACT	2677
miR10419-z	66	0	200.187	0.01	200.187	0.01	-14.2891	1.1e-11	1.18e-10	18	AATACAAATATGAAACTG	66
miR10532-z	3634	750	11022.4	2507.39	11022.4	2507.39	-2.13619	2.13e-102	2.07e-100	24	AAGTGTGTCTCTGAGATTTCGGGC	4384
miR10534-z	697	44	2114.1	147.1	2114.1	147.1	-3.84517	4.72e-66	2.91e-64	19	AAAATACCCTTGTCATCCA	741
miR10538-z	0	6	0.01	20.0591	0.01	20.0591	10.97	0.00782344	0.0295118	23	CAGATTGATATACGTTACTCACC	6
miR10986-z	0	11	0.01	36.775	0.01	36.775	11.8445	0.000245094	0.00126075	21	CTTGGGACCAAAGTCACCAAC	11
miR11078-y	0	9	0.01	30.0887	0.01	30.0887	11.555	0.00097925	0.00458559	18	AAATCTGATTGGCTGAAC	9
miR11592-z	39	0	118.293	0.01	118.293	0.01	-13.5301	4.71e-07	3.26e-06	18	AACCAAGCCGAACCGAAA	39
miR-11643-x	553	148	1677.33	494.791	1677.33	494.791	-1.76127	1.38e-10	1.38e-09	20	GGCTGTCGGTGGACTGCTCG	701
miR-11980-z	112	4	339.712	13.3727	339.712	13.3727	-4.66695	3.64e-14	4.57e-13	19	AGGGAACGGGCTTGGCGGA	116
miR-12193-y	46	0	139.525	0.01	139.525	0.01	-13.7682	1.99e-08	1.63e-07	18	GCACCGGTCCCTTCTGTC	46
miR-124-y	21135	9360	64105.5	31292.2	64105.5	31292.2	-1.03464	1.69e-05	9.83e-05	20	TAAGGCACGCGGTGAATGCC	30495
miR-124-z	42	9	127.392	30.0887	127.392	30.0887	-2.08198	0.0359038	0.121893	24	TAAGGCACGCGGTGAATGCCAAAC	51
miR-127-y	12325	4417	37383.5	14766.8	37383.5	14766.8	-1.34004	4.85e-39	1.65e-37	20	TCGGATCCGTCTGAGCTTGG	16742
miR-1298-x	409	132	1240.56	441.3	1240.56	441.3	-1.49115	6.81e-05	0.000385297	22	TTCATTCGGCTGTCCAGATGTA	541
miR-137-x	51	0	154.69	0.01	154.69	0.01	-13.9171	1.54e-09	1.4e-08	18	ATTCTTGTGTGGATGATA	51
miR-1386-z	58	11	175.922	36.775	175.922	36.775	-2.25814	0.00270936	0.0115702	18	CTCCTGGCTGGCTCGCCA	69
miR-142-x	116	30	351.845	100.296	351.845	100.296	-1.81068	0.00209212	0.00922434	21	CATAAAGTAGAAAGCACTACT	146
miR1446-z	101	10	306.348	33.4318	306.348	33.4318	-3.19588	1.98e-08	1.63e-07	21	TGAACTCTCTCCCTCAATGGC	111
miR-146-x	560	180	1698.56	601.773	1698.56	601.773	-1.49702	3.28e-06	2.06e-05	21	TGAGAACTGAATTCCATGGGT	740
miR-146-y	0	7	0.01	23.4023	0.01	23.4023	11.1924	0.00391328	0.0159109	19	AGCTTTGGACTCAATTCTT	7
miR1511-y	89	7	269.95	23.4023	269.95	23.4023	-3.52797	1.5e-08	1.26e-07	18	AACCTGGCTCTGATACCA	96
miR156-x	808	2055	2450.78	6870.24	2450.78	6870.24	1.48712	0	0	21	TTGACAGAAGATAGAGAGCAC	2863
miR156-y	0	7	0.01	23.4023	0.01	23.4023	11.1924	0.00391328	0.0159109	21	GCTCTTTATTCTTCTGTCATC	7
miR157-x	562	1805	1704.63	6034.45	1704.63	6034.45	1.82377	0	0	21	TTGACAGAAGATAGAGAGCAC	2367
miR-1582-z	0	9	0.01	30.0887	0.01	30.0887	11.555	0.00097925	0.00458559	22	TCGAAAGAGAGCCAGAACACAG	9
miR162-x	1	7	3.0331	23.4023	3.0331	23.4023	2.94779	0.00391328	0.0159109	22	TGGAGGCAGCGGTTCATCGATC	8
miR162-y	6154	2740	18666	9160.33	18666	9160.33	-1.02694	0.0053343	0.0214319	21	TCGATAAACCTCTGCATCCAG	8894
miR162-z	0	9	0.01	30.0887	0.01	30.0887	11.555	0.00097925	0.00458559	21	TCGATAAACCTCTGCATCCGG	9
miR164-x	174	2	527.767	6.6864	527.767	6.6864	-6.30253	1.5e-26	3.63e-25	21	TGGAGAAGCAGGGCACGTGCA	176
miR166-x	5	46	15.1657	153.786	15.1657	153.786	3.34204	2.25e-16	3.48e-15	21	GGAATGTTGTCTGGCTCGAGG	51
miR167-x	0	8	0.01	26.7455	0.01	26.7455	11.3851	0.00195752	0.0086873	21	TGAAGCTGCCAGCATGATCTA	8
miR168-y	209	16	633.927	53.491	633.927	53.491	-3.56695	4.48e-19	7.42e-18	22	CCTGCCTTGCATCAACTGAATT	225
miR170-x	0	9	0.01	30.0887	0.01	30.0887	11.555	0.00097925	0.00458559	21	TATTGGCCTGGTTCACTCAGA	9
miR171-x	0	9	0.01	30.0887	0.01	30.0887	11.555	0.00097925	0.00458559	21	TATTGGCCTGGTTCACTCAGA	9
miR171-y	0	11	0.01	36.775	0.01	36.775	11.8445	0.000245094	0.00126075	20	TGAGCCGAACCAATATCACT	11
miR-184-y	247	12	749.186	40.1182	749.186	40.1182	-4.223	1.73e-27	4.52e-26	23	TGGACGGAGAACTGATAAAGGGC	259
miR-184-z	1	93	3.0331	310.916	3.0331	310.916	6.67959	2.64e-34	7.79e-33	21	TGGACGGAGAATTGATAAGGA	94
miR1886-z	0	7	0.01	23.4023	0.01	23.4023	11.1924	0.00391328	0.0159109	24	ATAGTATCGTGAGATGAAATCAGC	7
miR1919-x	0	10	0.01	33.4318	0.01	33.4318	11.707	0.000245094	0.00126075	21	TGTCGCAGATGACTTTCGCCC	10
miR1919-y	0	53	0.01	177.189	0.01	177.189	14.113	6.01e-20	1.05e-18	21	ACGAGAGTCATCTGTGACAGG	53
miR-1-y	137	8	415.541	26.7455	415.541	26.7455	-3.95762	1.27e-14	1.76e-13	22	TGGAATGTAAAGAAGTATGTAC	145
miR-1-z	136	17	412.507	56.8341	412.507	56.8341	-2.85959	2e-09	1.76e-08	21	TGGAATGTAAAGAAGTTTGTA	153
miR-200-x	3	8	9.0994	26.7455	9.0994	26.7455	1.55545	0.0386306	0.129852	22	CATCTTACTGGGCAGCATTGGA	11
miR-2025-y	67	2	203.221	6.6864	203.221	6.6864	-4.92567	1.91e-09	1.7e-08	19	TTTTAGGCCGCGGAAGTTT	69
miR-202-z	290	0	879.611	0.01	879.611	0.01	-16.4246	8.36e-50	4.06e-48	22	AAAGAGGCATAGGGCATGGGAA	290
miR-204-x	903	304	2738.93	1016.33	2738.93	1016.33	-1.43025	1.32e-07	9.71e-07	22	TTCCCTTTGTCATCCTATGCCT	1207
miR-211-z	846	278	2566.04	929.405	2566.04	929.405	-1.46516	5.78e-08	4.56e-07	22	TTCCCTTTGTCATCCTATGCCT	1124
miR-21-x	290	102	879.611	341.005	879.611	341.005	-1.36707	0.00862098	0.0321629	22	TAGCTTATCAGACTGATGTTGA	392
miR-228-x	7	169	21.232	564.998	21.232	564.998	4.73393	7.13e-63	3.72e-61	23	AATGGCACTAGATGAATTCACGG	176
miR-22-y	4089	1681	12402.5	5619.89	12402.5	5619.89	-1.14202	1.57e-06	1.03e-05	22	AAGCTGCCAGTTGAAGAACTGT	5770
miR-2326-z	51	0	154.69	0.01	154.69	0.01	-13.9171	1.54e-09	1.4e-08	18	ACGCCCCCGTCCTCTGGA	51
miR-2330-x	0	26	0.01	86.9228	0.01	86.9228	13.0855	4.77e-10	4.63e-09	18	TGGGCACGGAGGACTGGG	26
miR-263-x	1	60	3.0331	200.591	3.0331	200.591	6.04732	1.21e-22	2.42e-21	24	CTTGGCACTGGAAGAATTCACAGA	61
miR-26-x	16165	7279	49030.8	24335	49030.8	24335	-1.01065	0.00129924	0.00600124	22	TTCAAGTAATCCAGGATAGGCT	23444
miR-279-y	0	29	0.01	96.9524	0.01	96.9524	13.2431	6e-11	6.26e-10	21	TGACTAGATCCACACTCATCC	29
miR-279-z	0	58	0.01	193.905	0.01	193.905	14.2431	1.91e-21	3.71e-20	22	TGACTAGATCTCACACTCATCC	58
miR-281-y	0	5	0.01	16.7159	0.01	16.7159	10.707	0.0312734	0.106707	21	TGTCATGGAATTGCTCTCCTC	5
miR-285-z	0	116	0.01	387.809	0.01	387.809	15.2431	1.17e-42	4.68e-41	22	TAGCACCATTTGAATTCAGTTC	116
miR-30-x	11351	5007	34429.2	16739.3	34429.2	16739.3	-1.04039	0.000124691	0.000661444	24	TGTAAACATCCTTGACTGGAAGCT	16358
miR-30-y	440	76	1334.58	254.082	1334.58	254.082	-2.39302	4.1e-19	6.95e-18	22	CTTTCAGTCGGATGTTTGCAGC	516
miR319-y	712	133	2159.6	444.644	2159.6	444.644	-2.28004	1.02e-26	2.56e-25	21	TTGGACTGAAGGGAGCTCCCT	845
miR319-z	0	6	0.01	20.0591	0.01	20.0591	10.97	0.00782344	0.0295118	23	CTTGGACTGAAGGGAGCTCCTTC	6
miR-3275-z	0	38	0.01	127.041	0.01	127.041	13.633	2.99e-14	3.83e-13	18	GGATTCCTGAGTAGGACT	38
miR-328-y	245	87	743.12	290.857	743.12	290.857	-1.35328	0.0164849	0.060504	22	CTGGCCCTCTCTGCCCTTCCGT	332
miR-330-x	100	27	303.314	90.266	303.314	90.266	-1.74856	0.00832941	0.0312468	22	TCTCTGGGCCTGTGTCTTAGGA	127
miR3440-y	49	0	148.624	0.01	148.624	0.01	-13.8594	5.55e-09	4.77e-08	18	AGTGGATCAGTCAAGGGA	49
miR-346-x	119	37	360.944	123.698	360.944	123.698	-1.54496	0.0287507	0.103839	23	TGTCTGCCCGAGTGCCTGCCTCT	156
miR-34-x	502	179	1522.64	598.43	1522.64	598.43	-1.34732	0.000775659	0.00381647	23	AGGCAGTGTAGTTAGCTGATTGC	681
miR3630-y	229	0	694.59	0.01	694.59	0.01	-16.0839	2.21e-39	7.9e-38	22	GTTGGGAATCTCTCTGATGCAC	229
miR-36-y	179	28	542.933	93.6092	542.933	93.6092	-2.53605	1.38e-09	1.28e-08	22	TCACCGGGTGAACATTTATGAT	207
miR-3738-x	242	54	734.021	180.532	734.021	180.532	-2.02357	9.42e-08	7.1e-07	18	CGGATGTTTACGCAATGT	296
miR-37-y	0	18	0.01	60.1773	0.01	60.1773	12.555	4.82e-07	3.28e-06	22	TCACCGGGTATACATTCATCAA	18
miR384-x	0	15	0.01	50.1478	0.01	50.1478	12.292	7.69e-06	4.54e-05	20	TTGGCATTCTGTCCACCTCC	15
miR390-x	0	6	0.01	20.0591	0.01	20.0591	10.97	0.00782344	0.0295118	21	AAGCTCAGGAGGGATAGCGCC	6
miR394-x	0	15	0.01	50.1478	0.01	50.1478	12.292	7.69e-06	4.54e-05	20	TTGGCATTCTGTCCACCTCC	15
miR396-x	5556	2155	16852.1	7204.56	16852.1	7204.56	-1.22595	1.83e-13	2.17e-12	21	TTCCACAGCTTTCTTGAACTG	7711
miR396-y	1	18	3.0331	60.1773	3.0331	60.1773	4.31035	2.41e-07	1.73e-06	21	GTTCAATAAAGCTGTGGGAAG	19
miR399-x	0	5	0.01	16.7159	0.01	16.7159	10.707	0.0312734	0.106707	21	GGGCTACACTCTATTGGCATG	5
miR399-y	0	10	0.01	33.4318	0.01	33.4318	11.707	0.000245094	0.00126075	21	CGCCAAAGGAGAGCTGCCCTG	10
miR403-y	0	37	0.01	123.698	0.01	123.698	13.5945	5.97e-14	7.37e-13	21	CTAGATTCACGCACAAGCTCG	37
miR-423-x	40	93	121.326	310.916	121.326	310.916	1.35764	1.18e-17	1.86e-16	23	TGAGGGGCAGAGAGCGAGACTTT	133
miR-429-y	4	8	12.1326	26.7455	12.1326	26.7455	1.14041	0.0386306	0.129852	21	TAATACTGTCTGGTAATGCCG	12
miR-434-y	1836	749	5568.85	2504.05	5568.85	2504.05	-1.15312	0.000385982	0.00197054	22	TTTGAACCATCACTCGACTCCT	2585
miR4414-x	0	7	0.01	23.4023	0.01	23.4023	11.1924	0.00391328	0.0159109	21	TGCTGCTGACTCGTTGGTTCA	7
miR-4510-z	10	0	30.3314	0.01	30.3314	0.01	-11.5666	0.0156414	0.0577202	22	TGAGGGAGTAGGTTGTATGGTT	10
miR-46-y	0	5	0.01	16.7159	0.01	16.7159	10.707	0.0312734	0.106707	21	TGTCATGGAATTGCTCTCCTC	5
miR-4767-z	55	8	166.823	26.7455	166.823	26.7455	-2.64095	0.000544496	0.00275905	18	CGGCGTGCGCTCCTGGCC	63
miR479-z	0	6	0.01	20.0591	0.01	20.0591	10.97	0.00782344	0.0295118	20	TGAGCCGAACCAATATCACT	6
miR482-x	0	5	0.01	16.7159	0.01	16.7159	10.707	0.0312734	0.106707	21	TGTGGGTGGGGTGGAAAGATT	5
miR-484-x	245	79	743.12	264.112	743.12	264.112	-1.49245	0.00250207	0.0108527	22	TCAGGCTCAGTCCCCTCCCGAT	324
miR4995-z	0	81	0.01	270.798	0.01	270.798	14.7249	7.99e-30	2.17e-28	24	TAGGCAGTGGCTTGGTTAAGGGAA	81
miR5054-z	0	19	0.01	63.5205	0.01	63.5205	12.633	2.41e-07	1.73e-06	18	TCCCCACAGACGGCGCCA	19
miR5059-z	0	6	0.01	20.0591	0.01	20.0591	10.97	0.00782344	0.0295118	18	TCCTGGGCAGCAACACCA	6
miR-50-x	0	6	0.01	20.0591	0.01	20.0591	10.97	0.00782344	0.0295118	24	TGATATGTTTGGTATTCTTGGGTT	6
miR-5106-z	0	194	0.01	648.578	0.01	648.578	15.985	1.41e-70	1.06e-68	19	AGGGCTATAGCTCAGTTGG	194
miR-5108-z	51	8	154.69	26.7455	154.69	26.7455	-2.53201	0.00179266	0.00811477	18	GGGTAGAGCACTGGATGG	59
miR-5119-z	700	236	2123.2	788.992	2123.2	788.992	-1.42816	3.98e-06	2.44e-05	19	TCATCTCATCCTGGGGCTG	936
miR-5124-z	405	29	1228.42	96.9524	1228.42	96.9524	-3.66339	7.24e-37	2.24e-35	20	GTCAAGTGACTAAGAGCATG	434
miR5139-z	135	26	409.474	86.9228	409.474	86.9228	-2.23597	6.26e-06	3.79e-05	18	AACCTGGCTCTGATACCA	161
miR5281-z	147	0	445.872	0.01	445.872	0.01	-15.4443	1.86e-25	4.21e-24	20	TATAAATAGGAACTGAGGGA	147
miR5300-z	277	554	840.181	1852.12	840.181	1852.12	1.14041	4.56e-84	3.87e-82	22	TCCCCAGTCCAGGCATTCCAAC	831
miR-5360-x	0	41	0.01	137.071	0.01	137.071	13.7426	1.89e-15	2.73e-14	23	ACGAATCGTCGTATCGGATGTCT	41
miR5368-z	1	133	3.0331	444.644	3.0331	444.644	7.19571	1.3e-48	5.87e-47	20	AGGGACAGTCTCAGGTAGAC	134
miR6023-z	0	42	0.01	140.414	0.01	140.414	13.7774	9.46e-16	1.43e-14	21	TATTCCATGAGACTGTTTTTG	42
miR6024-z	0	9	0.01	30.0887	0.01	30.0887	11.555	0.00097925	0.00458559	21	TTTAGCAAGAGTTGTTTTACC	9
miR6026-y	0	6	0.01	20.0591	0.01	20.0591	10.97	0.00782344	0.0295118	22	TTCTTGGCTAGAGTTGTATTGC	6
miR6027-x	0	39	0.01	130.384	0.01	130.384	13.6705	1.5e-14	2.04e-13	22	ATGGGTAGCACAAGGATTAATG	39
miR6027-y	184	47	558.098	157.13	558.098	157.13	-1.82856	9.05e-05	0.000503595	19	TGAATCCTTCGGCTATCCA	231
miR-6122-x	0	5	0.01	16.7159	0.01	16.7159	10.707	0.0312734	0.106707	18	TGAACTTTGTCCAGTGCT	5
miR-6125-z	80	0	242.651	0.01	242.651	0.01	-14.5666	1.86e-14	2.43e-13	19	CGGAAGGCGGGCCGGCGGA	80
miR6459-y	55	0	166.823	0.01	166.823	0.01	-14.026	2.23e-10	2.2e-09	18	ATTTGGGCTTGAGACTTT	55
miR6478-z	0	16	0.01	53.491	0.01	53.491	12.3851	3.85e-06	2.37e-05	23	CCGACCATAGCTCAGTTGGTAGA	16
miR-654-x	0	12	0.01	40.1182	0.01	40.1182	11.97	0.000122627	0.000655618	18	AAGGTGGTAGGCTGAGGA	12
miR-6783-x	0	5	0.01	16.7159	0.01	16.7159	10.707	0.0312734	0.106707	18	AAAATTCCTGAACCGGGA	5
miR-6795-x	66	0	200.187	0.01	200.187	0.01	-14.2891	1.1e-11	1.18e-10	18	GGGGACAGGGTGAGAGCC	66
miR-6980-x	0	5	0.01	16.7159	0.01	16.7159	10.707	0.0312734	0.106707	18	CGGAGGAGGCTAGGTTAG	5
miR-706-z	0	12	0.01	40.1182	0.01	40.1182	11.97	0.000122627	0.000655618	19	GAGAAACCCTGTCTGAACA	12
miR-7078-x	52	0	157.723	0.01	157.723	0.01	-13.9451	8.11e-10	7.64e-09	18	GTGTGAGTGGTAGGAGAG	52
miR-7154-y	66	0	200.187	0.01	200.187	0.01	-14.2891	1.1e-11	1.18e-10	18	GGTGGACGAGTTGTGGGA	66
miR-71-y	0	7	0.01	23.4023	0.01	23.4023	11.1924	0.00391328	0.0159109	22	TCTCACTATTCTGTTTTTCGCC	7
miR-72-x	0	29	0.01	96.9524	0.01	96.9524	13.2431	6e-11	6.26e-10	24	AGGCAAGATGTTGGCATAGCTGAG	29
miR7492-z	0	5	0.01	16.7159	0.01	16.7159	10.707	0.0312734	0.106707	19	AAAATGATCATTAGCGGCA	5
miR-750-y	0	55	0.01	183.875	0.01	183.875	14.1664	3.02e-20	5.39e-19	23	CCAGATCTATTACTTCCAACTCA	55
miR-7704-z	2	6	6.0663	20.0591	6.0663	20.0591	1.72537	0.0391047	0.130798	18	CGGGGTCGGCGGCGACGT	8
miR7717-x	189	0	573.264	0.01	573.264	0.01	-15.8069	4.64e-33	1.31e-31	20	ATTGAGATGCGTGTAAACTA	189
miR7767-x	2736	634	8298.68	2119.58	8298.68	2119.58	-1.9691	5.29e-63	2.99e-61	19	CCCAAGATGAGTGCTCTCC	3370
miR-7889-x	0	17	0.01	56.8341	0.01	56.8341	12.4725	1.93e-06	1.22e-05	18	ATCTGAATATCCTCAGCT	17
miR-789-y	0	5	0.01	16.7159	0.01	16.7159	10.707	0.0312734	0.106707	18	TCCCTGCGTCGGTCACCA	5
miR-7911-x	0	6	0.01	20.0591	0.01	20.0591	10.97	0.00782344	0.0295118	18	CTCCCGGCAGATGCACCA	6
miR-7977-z	118	22	357.911	73.5501	357.911	73.5501	-2.2828	1.75e-05	0.000100519	18	TTCCCGGCCAATGCACCA	140
miR7980-y	0	9	0.01	30.0887	0.01	30.0887	11.555	0.00097925	0.00458559	22	AGATGGAATCAGCGGTTGGACA	9
miR7981-y	210	24	636.96	80.2364	636.96	80.2364	-2.98887	7.71e-15	1.09e-13	22	ATAGAACTTTAGTTTAGTTAAG	234
miR7981-z	4803	711	14568.2	2377	14568.2	2377	-2.6156	6.67e-220	1.13e-217	23	AAGTGTGTCTCTGGAATTTCGGG	5514
miR7983-x	72	7	218.386	23.4023	218.386	23.4023	-3.22216	1.84e-06	1.2e-05	19	ATTAGCGACATTGATTCTA	79
miR7983-y	446	130	1352.78	434.614	1352.78	434.614	-1.63812	4.23e-07	2.99e-06	24	ACTAATGCCGGTAAATACTTTATC	576
miR7984-x	143	41	433.74	137.071	433.74	137.071	-1.66191	0.00309634	0.0130585	24	ATCCGAACTTTGACCGACATTGTT	184
miR7988-z	0	41	0.01	137.071	0.01	137.071	13.7426	1.89e-15	2.73e-14	24	AACGGAAAAGGGCCTAAAATACGC	41
miR-7-y	54	6	163.79	20.0591	163.79	20.0591	-3.02952	9.2e-05	0.000507728	18	GGATGACTTGTGACTAGG	60
miR8001-x	139	20	421.607	66.8637	421.607	66.8637	-2.6566	1.45e-08	1.23e-07	24	ATGGGGATCAGTATGAAAATTCGC	159
miR8007-x	0	183	0.01	611.803	0.01	611.803	15.9008	1.97e-66	1.34e-64	24	ATGTGACACTTTTTGGATTTCGAG	183
miR8008-z	222	0	673.358	0.01	673.358	0.01	-16.0391	5.25e-38	1.7e-36	24	ACCCAGAAAAGCGACGGACAAGGT	222
miR8010-z	0	63	0.01	210.621	0.01	210.621	14.3624	3.05e-23	6.47e-22	24	AAGAGGACTCTAGTTAAATTTAGG	63
miR8019-y	0	110	0.01	367.75	0.01	367.75	15.1664	2.84e-40	1.07e-38	23	ACAAAGAATGACCTAGTTTGACT	110
miR8039-z	64	3	194.121	10.0296	194.121	10.0296	-4.27462	8.37e-08	6.39e-07	18	ACTATCTGAACTTTCACC	67
miR-8110-z	555	158	1683.39	528.223	1683.39	528.223	-1.67215	4.39e-09	3.82e-08	20	AGCGTGGATTGGGGGGGCGG	713
miR-8117-z	504	162	1528.7	541.596	1528.7	541.596	-1.49702	9.62e-06	5.63e-05	21	ATCTCGTGTGGAACAGAAGGG	666
miR8155-z	89	18	269.95	60.1773	269.95	60.1773	-2.1654	0.000605301	0.00304444	18	AACCTGGCTCTGATACCA	107
miR-81-z	107	708	324.546	2366.97	324.546	2366.97	2.86655	2.79e-216	3.16e-214	22	TGAGATCATTGTGAAAGCTACT	815
miR-8269-y	0	13	0.01	43.4614	0.01	43.4614	12.0855	6.14e-05	0.000350091	18	GCATCTGCGCGCTCCGGA	13
miR845-z	63	3	191.088	10.0296	191.088	10.0296	-4.2519	1.43e-07	1.05e-06	18	ACACCCGCTCTGATACCA	66
miR8739-z	0	17	0.01	56.8341	0.01	56.8341	12.4725	1.93e-06	1.22e-05	18	AAATAAGGACACGTGGCA	17
miR8773-z	44	0	133.458	0.01	133.458	0.01	-13.7041	3.76e-08	3e-07	18	CTTGGATGAACTGTGGGT	44
miR-87-y	0	6	0.01	20.0591	0.01	20.0591	10.97	0.00782344	0.0295118	22	GTGAGCAAAGTTTCAGGTGTGG	6
miR-9226-x	0	8	0.01	26.7455	0.01	26.7455	11.3851	0.00195752	0.0086873	21	CGAGTCCCTGGTCGGGCGCCA	8
miR-92-y	1214	329	3682.24	1099.91	3682.24	1099.91	-1.7432	2.05e-20	3.77e-19	22	TATTGCACTCGTCCCGGCCTCC	1543
miR-9343-z	0	16	0.01	53.491	0.01	53.491	12.3851	3.85e-06	2.37e-05	18	GAGAACTGATAGCAAGCT	16
miR9470-y	10	37	30.3314	123.698	30.3314	123.698	2.02794	7.41e-10	7.08e-09	20	TTTGGCTCATGGATTTTAGC	47
miR9472-x	0	5	0.01	16.7159	0.01	16.7159	10.707	0.0312734	0.106707	21	TTTCAGTAGACGTTGTGAATA	5
miR9476-y	0	35	0.01	117.011	0.01	117.011	13.5144	4.75e-13	5.56e-12	21	AAAAAGATGCAGGACTAGACC	35
miR9564-y	79	0	239.618	0.01	239.618	0.01	-14.5485	1.86e-14	2.43e-13	18	CTGTGGAATCGTTTTGCT	79
miR-963-y	0	5	0.01	16.7159	0.01	16.7159	10.707	0.0312734	0.106707	18	AAAAATCTGTATTTACCT	5
miR-981-y	0	15	0.01	50.1478	0.01	50.1478	12.292	7.69e-06	4.54e-05	21	TTCGTTGTCGTCAAAACCTGT	15
miR-9993-y	5	23	15.1657	76.8932	15.1657	76.8932	2.34204	4.71e-07	3.26e-06	18	ATCCGGGTGGGACCTCCA	28
miR-9995-y	12	49	36.3977	163.816	36.3977	163.816	2.17016	8.31e-14	1.01e-12	18	ATCTCGGTGGAACCTCCA	61
miR-D10-y	34	0	103.127	0.01	103.127	0.01	-13.3321	8.16e-07	5.48e-06	18	TTTGAATTCTAACCCGTC	34
novel-m0001-5p	57	0	172.889	0.01	172.889	0.01	-14.0776	1.17e-10	1.21e-09	18	CACGTTTCCTGCTGACCT	57
novel-m0002-5p	0	18	0.01	60.1773	0.01	60.1773	12.555	4.82e-07	3.28e-06	24	TCTGCTGACTGATGGGTTCTTCGG	18
novel-m0003-3p	0	17	0.01	56.8341	0.01	56.8341	12.4725	1.93e-06	1.22e-05	23	TGGATGAATCAAGCGTGGTATGA	17
novel-m0004-3p	0	8	0.01	26.7455	0.01	26.7455	11.3851	0.00195752	0.0086873	21	AGGGGGGAGCGCAACTGGAGC	8
